# Supplementary material for: Low Overpotential Electrochemical Reduction of CO2 to Ethanol Enabled by Cu/CuxO Nanoparticles Embedded in Nitrogen-Doped Carbon Cuboids
Source: Nanomaterials (Basel). 2023 Jan 4;13(2):230. doi: 10.3390/nano13020230 (PMC9863918; doi:10.3390/nano13020230)
Supplement: Supplementary file 1 [file nanomaterials-13-00230-s001.zip]

Archive with 1 entries (1 files):
- nanomaterials-2130214-supplementary.pdf
